# Supplementary material for: Serum-antibody Profiling of H3N2-infected Ferrets Using a Combinatorial Phage-display Random Peptide Library
Source: J Mol Biol. Author manuscript; Available in PMC 2026 Jul 15. (PMC13348039; doi:10.1016/j.jmb.2026.169816)
Supplement: zip folder [file NIHMS2181427-supplement-zip_folder.zip]

Archive with 6 entries (6 files):
- Table S6.xlsx
- Figure S4.docx
- File S1.faa
- Folder S5.zip
- Table S2.xlsx
- Table S3 Hits Table.csv
