# Supplementary material for: Serum-antibody Profiling of H3N2-infected Ferrets Using a Combinatorial Phage-display Random Peptide Library
Source: J Mol Biol. Author manuscript; Available in PMC 2026 Jul 15. (PMC13348039; doi:10.1016/j.jmb.2026.169816)
Supplement: zip folder [file NIHMS2181427-supplement-zip_folder.zip › Table S6.xlsx]

## Sheet: Sheet1
Top 40 motifs
CQRYGIWTSC
CADPWLSWDDC
CQIYPNWREC
CQSLGIWSSC
HLACGSLLCD
CAQVLGIFSSC
CLVEVQATQMPFFC
CNRAQNLWSSAC
CHGVLLYPNLSC
CHPSLNKVAC
CDPSPWGKFRAC
CGGSLLVCT
CYQHPANDRWTC
LGLPWSTLDTT
NDVWMSLP
SSTFSHCFKMPGSC
GSMLADSE
CAFTNAWTLC
DIPFPAFSFE
AWFTPAELLGLD
CHPALPKSEC
YTNAEREKLS
CLVTWGPKC
CVLQTFESAKLC
PGPWLQQAQV
CRGPVDGMSLIC
CQMEERDPRC
CDSIWLSLYPASVC
CFHLDRIGFQLC
DMPFPRFMSD
CDLPQMSAWC
CEKVYWASNC
CDWASAMSLLSPLC
CNLSADRVSFLYC
GQASWWELWDHP
CEHQSYFNQFMHLC
CLLPASQGRPEC
CQKMPGLC
CFWEWADHPIAPC
CDLLFDKPGI
