# Supplementary material for: Serum-antibody Profiling of H3N2-infected Ferrets Using a Combinatorial Phage-display Random Peptide Library
Source: J Mol Biol. Author manuscript; Available in PMC 2026 Jul 15. (PMC13348039; doi:10.1016/j.jmb.2026.169816)
Supplement: zip folder [file NIHMS2181427-supplement-zip_folder.zip › File S1.faa]

>irrlevant_peptide_1
WTASDSLQFAR
>irrlevant_peptide_2
PTVSSPSAIS
>irrlevant_peptide_3
LQLLTASVSDFS
>irrlevant_peptide_4
PVPTLPTLYQSD
>irrlevant_peptide_5
LILPTSVSTY
>irrlevant_peptide_6
FALVDNKLYG
>irrlevant_peptide_7
KLTQISDMLS
>irrlevant_peptide_8
PFPTLPTTSI
>irrlevant_peptide_9
SPYVPLNTSRFH
>irrlevant_peptide_10
LVDNPIYT
>irrlevant_peptide_11
PVYTDLVFPTSV
>irrlevant_peptide_12
YTPLQNRTHLRS
>irrlevant_peptide_13
SISVSSPSSVHE
>irrlevant_peptide_14
SDIYSLLGRHQV
>irrlevant_peptide_15
PMNSYSFVSQYD
>irrlevant_peptide_16
LHFVYPTIPVQR
>irrlevant_peptide_17
ERLAKLGYEVSP
>irrlevant_peptide_18
YSHISVSAPTSL
>irrlevant_peptide_19
WNEWFVRESRSH
>irrlevant_peptide_20
LDPLLSSLQFAQ
>irrlevant_peptide_21
CSANPKSGFVVC
>irrlevant_peptide_22
PSNHVFDTVPPR
>irrlevant_peptide_23
PVATVPTNLS
>irrlevant_peptide_24
SELRPLGFFRTP
>irrlevant_peptide_25
LVLYKENWEGPL
>irrlevant_peptide_26
LIYPTVGRRD
>irrlevant_peptide_27
APYIPLSQRASP
>irrlevant_peptide_28
SLPNPYSVID
>irrlevant_peptide_29
LDRLIESVSA
>irrlevant_peptide_30
PVVVSVASPSAI
>irrlevant_peptide_31
PTSAIIDKVR
>irrlevant_peptide_32
IHPTLPTL
>irrlevant_peptide_33
TVYNTLPART
>irrlevant_peptide_34
PVHVSAPSAL
>irrlevant_peptide_35
TPAKPLPSMP
>irrlevant_peptide_36
NRLTVISNTLPA
>irrlevant_peptide_37
LLLQTVPQQLVS
>irrlevant_peptide_38
YTPLINRVNMDM
>irrlevant_peptide_39
MLYLPLRAHE
>irrlevant_peptide_40
TWRVPSNLLEDR
>irrlevant_peptide_41
AGLYPTLPLRYE
>irrlevant_peptide_42
SKAGESLLPAPV
>irrlevant_peptide_43
EMAVIASFRGSS
>irrlevant_peptide_44
WFLQVRDLFEGT
>irrlevant_peptide_45
LFMETIPPRSHG
>irrlevant_peptide_46
LVLGINEDLYQS
>irrlevant_peptide_47
VRSNVYDEWY
>irrlevant_peptide_48
LVSPITQPQWDL
>irrlevant_peptide_49
PEVSATVLMWAP
>irrlevant_peptide_50
RSRVYDE
>irrlevant_peptide_51
PPASVYDTMPMR
>irrlevant_peptide_52
RIADVKPLPTLP
>irrlevant_peptide_53
CPPANPMCSF
>irrlevant_peptide_54
SVVAESLS
>irrlevant_peptide_55
SLYLPLSQRAEK
>irrlevant_peptide_56
LVDNPTYAQF
>irrlevant_peptide_57
PAYNENDLYH
>irrlevant_peptide_58
GETYSLLTRPDA
>irrlevant_peptide_59
LPYPTVPVSRTQ
>irrlevant_peptide_60
YVPLRNQEVNMY
>irrlevant_peptide_61
STDRPADFWLRD
>irrlevant_peptide_62
YSQEMIGLPPDL
>irrlevant_peptide_63
VPVNTVPPTLFP
>irrlevant_peptide_64
YQIVSNPQLV
>irrlevant_peptide_65
PHAVISSFRE
>irrlevant_peptide_66
RWGDLDNVQA
>irrlevant_peptide_67
HSDLQFAQ
>irrlevant_peptide_68
PFGGIFLIKP
>irrlevant_peptide_69
QLTQISDMLS
>irrlevant_peptide_70
TYQMLSPRSAYG
>irrlevant_peptide_71
PLYLPLNQVKAP
>irrlevant_peptide_72
ELVAPAGLYS
>irrlevant_peptide_73
EPVYTDLQWYAL
>irrlevant_peptide_74
TAAIAIGSYS
>irrlevant_peptide_75
IGFKDVEVMAQS
>irrlevant_peptide_76
QQFPLSQKANVP
>irrlevant_peptide_77
IFPTVPNSRV
>irrlevant_peptide_78
WAPASLLSQSIP
>irrlevant_peptide_79
WDQLIRSVDTFD
>irrlevant_peptide_80
RPTLPTLSGRPP
>irrlevant_peptide_81
VYPTIPIAYT
>irrlevant_peptide_82
SNFRNRDL
>irrlevant_peptide_83
EIADSPYSLS
>irrlevant_peptide_84
PVSVSAPS
>irrlevant_peptide_85
YSQLGPHGLYQI
>irrlevant_peptide_86
PRPIDGGEHFYS
>irrlevant_peptide_87
PVDTPSPSSI
>irrlevant_peptide_88
PLPILDTRMDLK
>irrlevant_peptide_89
AVYPTLPNRW
>irrlevant_peptide_90
DHTSLIRSHIDT
>irrlevant_peptide_91
YPSIGLSSPASY
>irrlevant_peptide_92
GYVSVNRSRE
>irrlevant_peptide_93
CTLDSSSIADAQRC
>irrlevant_peptide_94
GRTGESLIQI
>irrlevant_peptide_95
HAFAYKPLPTLP
>irrlevant_peptide_96
ISGHNLNSTMQV
>irrlevant_peptide_97
IYDAIPSNRP
>irrlevant_peptide_98
EERPFTFFHR
>irrlevant_peptide_99
VLRTVDNPMYGH
>irrlevant_peptide_100
YQILSPDGLYTA
>irrlevant_peptide_101
CISVSSPSSVHE
>irrlevant_peptide_102
PESTYSFYSP
>irrlevant_peptide_103
LVSGHPYSTIDT
>irrlevant_peptide_104
VLMKTPYAEPVN
>irrlevant_peptide_105
SWFLDVRSHFGA
>irrlevant_peptide_106
VYSLLVPANPYP
>irrlevant_peptide_107
DPRTPKLPFLDS
>irrlevant_peptide_108
LDIYSTTSNY
>irrlevant_peptide_109
DAYQSIYPPGAY
>irrlevant_peptide_110
RTSTYDEMIP
>irrlevant_peptide_111
YLGELLLDHLET
>irrlevant_peptide_112
TQFDVSALQFAQ
>irrlevant_peptide_113
HGVDWWNFTPMP
>irrlevant_peptide_114
LQAPTRMLPTQP
>irrlevant_peptide_115
SVYVPLRHN
>irrlevant_peptide_116
LPEVPGILAPTP
>irrlevant_peptide_117
SEEFHKGG
>irrlevant_peptide_118
TIWDDLDRADSW
>irrlevant_peptide_119
IGVVDNPLYLPQ
>irrlevant_peptide_120
RPTMPTLQTVSE
>irrlevant_peptide_121
AVDDDIPP
>irrlevant_peptide_122
WFGAVTSYFY
>irrlevant_peptide_123
HLDSRIYMDLDA
>irrlevant_peptide_124
SIAIGNASNPNP
>irrlevant_peptide_125
PSFQVDRSLERT
>irrlevant_peptide_126
LVYDTIPQGQ
>irrlevant_peptide_127
HMSNFAIIDDHG
>irrlevant_peptide_128
MEPIWHDLQPVG
>irrlevant_peptide_129
YRLTVISNTLPA
>irrlevant_peptide_130
PAYVPLRARTAD
>irrlevant_peptide_131
KLGTISVNLSSP
>irrlevant_peptide_132
LGLSSPAMYS
>irrlevant_peptide_133
ELYVPLRNSR
>irrlevant_peptide_134
LPLAVVTAPYSV
>irrlevant_peptide_135
HPQNSSTDLEAV
>irrlevant_peptide_136
HHAVYSTLPSRS
>irrlevant_peptide_137
YIAETIPSRK
>irrlevant_peptide_138
LVLLQVGEGPYA
>irrlevant_peptide_139
LVSDASSKVL
>irrlevant_peptide_140
LPEVPGDARM
>irrlevant_peptide_141
AYTFVSSHDVYS
>irrlevant_peptide_142
PLPDLGGERT
>irrlevant_peptide_143
RVQAFYSSELMS
>irrlevant_peptide_144
WSPRTSSPLLMS
>irrlevant_peptide_145
CELRPLGFFRTP
>irrlevant_peptide_146
YAGSTFVDNPVY
>irrlevant_peptide_147
TYFLERRPIHAP
>irrlevant_peptide_148
PLYIPLRGSMH
>irrlevant_peptide_149
AGAIYQTIPSVE
>irrlevant_peptide_150
YEKARYNLTA
>irrlevant_peptide_151
PTLVSTVPKQFL
>irrlevant_peptide_152
LYLTSTPHTIQS
>irrlevant_peptide_153
SSIYATVSNY
>irrlevant_peptide_154
STNLYIPLNPRY
>irrlevant_peptide_155
ASQDGFYLPS
>irrlevant_peptide_156
NSYRPISPNVQA
>irrlevant_peptide_157
WQWYFTNEFTSL
>irrlevant_peptide_158
PDSYNLQFSK
>irrlevant_peptide_159
YRSPLLLADPRH
>irrlevant_peptide_160
HADPLPELGM
>irrlevant_peptide_161
LYANPLLVKAPL
>irrlevant_peptide_162
LPSVARSNIQ
>irrlevant_peptide_163
VLLQVPELPSLT
>irrlevant_peptide_164
STLFGGAV
>irrlevant_peptide_165
LLAPASAVRARP
>irrlevant_peptide_166
HVYGEFGYMKEA
>irrlevant_peptide_167
GISIHSYAEV
>irrlevant_peptide_168
YADFARNPYT
>irrlevant_peptide_169
LVVLSTIPRE
>irrlevant_peptide_170
LPWDMMIGTFPN
>irrlevant_peptide_171
HSYVYETLPTNR
>irrlevant_peptide_172
QLYVPLRSSA
>irrlevant_peptide_173
LPYIALRSRE
>irrlevant_peptide_174
GDKYSPVHLHNL
>irrlevant_peptide_175
SFVLPEVPGVTA
>irrlevant_peptide_176
YARTDAFSHSEL
>irrlevant_peptide_177
FSAEYPGI
>irrlevant_peptide_178
AFSLNPLLYSEP
>irrlevant_peptide_179
STGEPVYSALLP
>irrlevant_peptide_180
VTYSLAQGYANE
>irrlevant_peptide_181
YESIPGSLLDNR
>irrlevant_peptide_182
PLYLPFRDRSPS
>irrlevant_peptide_183
SHIAKAGQSLLN
>irrlevant_peptide_184
IYETVPWFPREL
>irrlevant_peptide_185
PVSTVPPSLS
>irrlevant_peptide_186
YSKQPLEPGEII
>irrlevant_peptide_187
DIAAGPYHQLSL
>irrlevant_peptide_188
CMLDAGSISQLSAC
>irrlevant_peptide_189
LRTLDDFISSRD
>irrlevant_peptide_190
SVYNTLPART
>irrlevant_peptide_191
QLLATKPYEI
>irrlevant_peptide_192
SAQLAGVGVD
>irrlevant_peptide_193
SKTRVSGDDLPT
>irrlevant_peptide_194
FDRPAGFFGN
>irrlevant_peptide_195
SFTPFVPY
>irrlevant_peptide_196
LASDSLSLLMSG
>irrlevant_peptide_197
PEVSAPTLTP
>irrlevant_peptide_198
SSVQLDAL
>irrlevant_peptide_199
NIQKLLASAGTF
>irrlevant_peptide_200
YAFAQSPNIE
>irrlevant_peptide_201
MATLTQSVSGFA
>irrlevant_peptide_202
AWPDMVYPTI
>irrlevant_peptide_203
DVLSSLFGQR
>irrlevant_peptide_204
LYQTMPTTRD
>irrlevant_peptide_205
AVAGTSSPFV
>irrlevant_peptide_206
LFLRVDSFFSSK
>irrlevant_peptide_207
RSTAYDTIVPKE
>irrlevant_peptide_208
WAYPELPNVLRK
>irrlevant_peptide_209
RPTLPTLSFD
>irrlevant_peptide_210
QLYLPLGRGSQA
>irrlevant_peptide_211
TLRDNPLY
>irrlevant_peptide_212
VKYNQISPPDLY
>irrlevant_peptide_213
SAVYATIDLP
>irrlevant_peptide_214
GAFPTMPTVSIA
>irrlevant_peptide_215
MAPSALTVDS
>irrlevant_peptide_216
PFSLLGVNTPP
>irrlevant_peptide_217
PVKIHDYAESHP
>irrlevant_peptide_218
FYIPLSNRPTSH
>irrlevant_peptide_219
SVLLLEGRSTSL
>irrlevant_peptide_220
FLSNQYDWPEPM
>irrlevant_peptide_221
CVLGAAALSQAITC
>irrlevant_peptide_222
VTDLVDNSSY
>irrlevant_peptide_223
QIYPTTPLRHSR
>irrlevant_peptide_224
LALSTIPRTMMP
>irrlevant_peptide_225
GSTPSQPEYPRY
>irrlevant_peptide_226
FDVTPMPSAYAV
>irrlevant_peptide_227
ARAVSLNSDPSY
>irrlevant_peptide_228
WSPLAQSAQS
>irrlevant_peptide_229
LPYETVPRGRSQ
>irrlevant_peptide_230
SGPNPYSSIS
>irrlevant_peptide_231
HAKQGDIGMKYD
>irrlevant_peptide_232
HFGGVFFLNS
>irrlevant_peptide_233
TYLPLSHRTWPQ
>irrlevant_peptide_234
LAGMRYRSPLLQ
>irrlevant_peptide_235
YTPVDTPNLHAY
>irrlevant_peptide_236
LVHKYNELYPLQ
>irrlevant_peptide_237
KLDNLISSVS
>irrlevant_peptide_238
GEGTGTFGIF
>irrlevant_peptide_239
LQTVPSSLHYDF
>irrlevant_peptide_240
VWATIPDLRSQP
>irrlevant_peptide_241
PYQLLGLVSGTT
>irrlevant_peptide_242
AGSYALQFAD
>irrlevant_peptide_243
LLYIPLRARA
>irrlevant_peptide_244
LTGNSLLPAA
>irrlevant_peptide_245
EIYPTMPRSL
>irrlevant_peptide_246
PNKILPGP
>irrlevant_peptide_247
QPTLMSLDNPRY
>irrlevant_peptide_248
LVSNPNLV
>irrlevant_peptide_249
SISTVPGSLS
>irrlevant_peptide_250
SISVSSSTAL
>irrlevant_peptide_251
YQLSPPGVYSAN
>irrlevant_peptide_252
PKLPGLTA
>irrlevant_peptide_253
PYSLLGLH
>irrlevant_peptide_254
YSAFAPPNSYYS
>irrlevant_peptide_255
DAWWNLNPTNSP
>irrlevant_peptide_256
SPAKPLPSMP
>irrlevant_peptide_257
ISEGPYSRSP
>irrlevant_peptide_258
ASQEALQFAR
>irrlevant_peptide_259
LWGAPMSLTLET
>irrlevant_peptide_260
PRSLLLEAIPTA
>irrlevant_peptide_261
DSYSLDQIMHFV
>irrlevant_peptide_262
DVYQTIPTRL
>irrlevant_peptide_263
VDLTPADSWS
>irrlevant_peptide_264
DGIYPTIPGS
>irrlevant_peptide_265
VNLSLYDTIPLR
>irrlevant_peptide_266
SHEIYPTMPSHV
>irrlevant_peptide_267
DIYNALSPPRFS
>irrlevant_peptide_268
FPLSEAKTAVYS
>irrlevant_peptide_269
VAQAYPLSEYKF
>irrlevant_peptide_270
SPFETIPPRY
>irrlevant_peptide_271
VINTNTAAFL
>irrlevant_peptide_272
TFSHVSREGTYN
>irrlevant_peptide_273
LHTDSTSLIL
>irrlevant_peptide_274
EYSKGGSSSV
>irrlevant_peptide_275
SWIDNPLY
>irrlevant_peptide_276
YGEGPYSLMPSA
>irrlevant_peptide_277
VNISTGKEFP
>irrlevant_peptide_278
EWSLQFSR
>irrlevant_peptide_279
GGVYIYSSSEDL
>irrlevant_peptide_280
DPFSFIEDSI
>irrlevant_peptide_281
IIADAPVGPM
>irrlevant_peptide_282
IYETTPHSVSYY
>irrlevant_peptide_283
KYEAGYHLAN
>irrlevant_peptide_284
EKIYPGPRPP
>irrlevant_peptide_285
QSSWTYATIPSR
>irrlevant_peptide_286
STLFGGIHRTIP
>irrlevant_peptide_287
FEFSTVGDSNRH
>irrlevant_peptide_288
EQYSLVLRPRLE
>irrlevant_peptide_289
IYDTQPSNYDSS
>irrlevant_peptide_290
EYYMPPTYLQGA
>irrlevant_peptide_291
DFYATIPSRPSY
>irrlevant_peptide_292
RMAPASPESWNI
>irrlevant_peptide_293
CFPDPSNPDFALPC
>irrlevant_peptide_294
VYADLSFGTD
>irrlevant_peptide_295
GWFHQLQEFH
>irrlevant_peptide_296
RIPADSLPSP
>irrlevant_peptide_297
VASSLNVLVDPS
>irrlevant_peptide_298
CANMSSIAQAVAVC
>irrlevant_peptide_299
RPSVSSLQLDML
>irrlevant_peptide_300
WYQAVGSYFN
>irrlevant_peptide_301
SDGPGFYELH
>irrlevant_peptide_302
GFVSPTLGDL
>irrlevant_peptide_303
YYLNLDQVQSSP
>irrlevant_peptide_304
LPFIPEGPYS
>irrlevant_peptide_305
NKLTAIMTPS
>irrlevant_peptide_306
TEWVGLSPSDSP
>irrlevant_peptide_307
VLPTLPTHKNTI
>irrlevant_peptide_308
TLMGDLNRVQ
>irrlevant_peptide_309
HYKSPLLLNTPV
>irrlevant_peptide_310
QVFATVPSRYHS
>irrlevant_peptide_311
NCNPMTMVCLDE
>irrlevant_peptide_312
CLSAGSLQDAMAFC
>irrlevant_peptide_313
PNPYASLDDG
>irrlevant_peptide_314
WGDWFHDQ
>irrlevant_peptide_315
HILPGPRADVHE
>irrlevant_peptide_316
CPEGDPWVKLGYSC
>irrlevant_peptide_317
IAPSGLYSVN
>irrlevant_peptide_318
VPISTVPGGL
>irrlevant_peptide_319
CIIDYATGRC
>irrlevant_peptide_320
YITGASFGPP
>irrlevant_peptide_321
FYDLQFAA
>irrlevant_peptide_322
SGIYSTIGYHQQ
>irrlevant_peptide_323
FHSLNISDEF
>irrlevant_peptide_324
GAWDRTYDTP
>irrlevant_peptide_325
GGSLNNPYRTID
>irrlevant_peptide_326
SMIKFRPSELYD
>irrlevant_peptide_327
PSDSTPSPGHYS
>irrlevant_peptide_328
LVVVSNPRLV
>irrlevant_peptide_329
LTSMMQATSSFT
>irrlevant_peptide_330
DTFAIYSTISSY
>irrlevant_peptide_331
LEVAAMMHPPFS
>irrlevant_peptide_332
CLLQLSSLSQLASC
>irrlevant_peptide_333
ASFIPHAED
>irrlevant_peptide_334
DATPLPAHYMDA
>irrlevant_peptide_335
AVYSLATRPTQS
>irrlevant_peptide_336
DTVYDTVPTLPH
>irrlevant_peptide_337
GEGTQTFGTA
>irrlevant_peptide_338
YHSMLAMDHKVP
>irrlevant_peptide_339
PITKAGESLLNA
>irrlevant_peptide_340
ILQLGQSSPSSY
>irrlevant_peptide_341
RPPHLPGLDH
>irrlevant_peptide_342
CPINVSTGSTYC
>irrlevant_peptide_343
ENPYFTLDYDFR
>irrlevant_peptide_344
DGANIHQYYT
>irrlevant_peptide_345
RLSIYGEITGDR
>irrlevant_peptide_346
YASGLFTSPLAD
>irrlevant_peptide_347
AMLSGGATST
>irrlevant_peptide_348
LDLSPNHGRLLP
>irrlevant_peptide_349
ARGLTDYLTSS
>irrlevant_peptide_350
ALLGTSTPHS
>irrlevant_peptide_351
LSTYVDSPLY
>irrlevant_peptide_352
GTIHRDLDRI
>irrlevant_peptide_353
KEFAEGPYSLMY
>irrlevant_peptide_354
GRHFEDIDLFRD
>irrlevant_peptide_355
QDWIYSQIGSHY
>irrlevant_peptide_356
MYSYSDLIPM
>irrlevant_peptide_357
MPAGALDAGP
>irrlevant_peptide_358
CSTLFGGLLSDC
>irrlevant_peptide_359
SHYDSGILDRSV
>irrlevant_peptide_360
LHLLADSPVATL
>irrlevant_peptide_361
PSNMDPAYFVGT
>irrlevant_peptide_362
AYIAGSTFTN
>irrlevant_peptide_363
YHSLEFSAAVPL
>irrlevant_peptide_364
NVMPHLYRDP
>irrlevant_peptide_365
VAAISQAIWET
>irrlevant_peptide_366
VRPESIYTDM
>irrlevant_peptide_367
ASDPLPEWAS
>irrlevant_peptide_368
SAAVLRSSVYDA
>irrlevant_peptide_369
GPYSLLSTPT
>irrlevant_peptide_370
ANMYVPLRGRSS
>irrlevant_peptide_371
KPVPTLPHSPSF
>irrlevant_peptide_372
FFEVGPSHIT
>irrlevant_peptide_373
YMSPLFNPISAS
>irrlevant_peptide_374
GPYTLLGT
>irrlevant_peptide_375
LEGGYLHG
>irrlevant_peptide_376
HHWESVTSTGQQ
>irrlevant_peptide_377
TYHPLRIADV
>irrlevant_peptide_378
SSRFLSPTLD
>irrlevant_peptide_379
DLNSQRTYDL
>irrlevant_peptide_380
QSLDNPLY
>irrlevant_peptide_381
PEFSPITPTVPF
>irrlevant_peptide_382
NFDPGYSLSSIT
>irrlevant_peptide_383
ARLMPEIYGIPQ
>irrlevant_peptide_384
PLSWNLDNPMYG
>irrlevant_peptide_385
ASPYDRIDAI
>irrlevant_peptide_386
HFSISPTLMAQS
>irrlevant_peptide_387
DTYAMVGHRPSA
>irrlevant_peptide_388
CLLHAHSLSDLLQC
>irrlevant_peptide_389
PYSILGSRDI
>irrlevant_peptide_390
KPLPTMVTSPSG
>irrlevant_peptide_391
VGSVGEGAMTSA
>irrlevant_peptide_392
WSVVAESFDT
>irrlevant_peptide_393
VQIYDTISPL
>irrlevant_peptide_394
LHPLSENKLP
>irrlevant_peptide_395
LTDGNALLYVAP
>irrlevant_peptide_396
VLAAPTSHLDPL
>irrlevant_peptide_397
VDMTIANISSQV
>irrlevant_peptide_398
CVDRETGEVNLC
>irrlevant_peptide_399
DMYSRVHLAQMN
>irrlevant_peptide_400
IYPTSGDY
>irrlevant_peptide_401
IRYLEGMNSE
>irrlevant_peptide_402
WVKADEGDWPAS
>irrlevant_peptide_403
IIATIPSRLE
>irrlevant_peptide_404
SWSSLSGPSQ
>irrlevant_peptide_405
LLGPSMGLDAIG
>irrlevant_peptide_406
PESAYSTISRHS
>irrlevant_peptide_407
TYHASDSTIF
>irrlevant_peptide_408
WATWFLTQVG
>irrlevant_peptide_409
SSVSAPSSLS
>irrlevant_peptide_410
KLTHIATVQSFS
>irrlevant_peptide_411
AVTPGAVLLTHD
>irrlevant_peptide_412
TFSPMKPYLAVP
>irrlevant_peptide_413
PWPVLGPEAAYS
>irrlevant_peptide_414
LWSLNESLYT
>irrlevant_peptide_415
WLNIWETIPTRY
>irrlevant_peptide_416
SSFVNIAPPN
>irrlevant_peptide_417
NSNNTYMAQF
>irrlevant_peptide_418
LYSIIDDD
>irrlevant_peptide_419
LVHYDWPEPA
>irrlevant_peptide_420
HWAIPINTAE
>irrlevant_peptide_421
GGASWHSLEFAR
>irrlevant_peptide_422
APMSRTHDALAS
>irrlevant_peptide_423
ALDPLPVLPH
>irrlevant_peptide_424
RAHVFAEESIGN
>irrlevant_peptide_425
HALSAAVTYKTD
>irrlevant_peptide_426
LPGLELER
>irrlevant_peptide_427
GIRVTPDGPGFY
>irrlevant_peptide_428
MYRSPLLLVG
>irrlevant_peptide_429
HIYGDMHMFGSN
>irrlevant_peptide_430
GGLLQIGPSR
>irrlevant_peptide_431
NMPLWSISQDNS
>irrlevant_peptide_432
PLYDSVSPQGAF
>irrlevant_peptide_433
QVAAFRHQASGF
>irrlevant_peptide_434
WMADVTMFFS
>irrlevant_peptide_435
LEAPMRPMTN
>irrlevant_peptide_436
YTPISPGN
>irrlevant_peptide_437
EGPYATLGYA
>irrlevant_peptide_438
WDFSLASRPAAE
>irrlevant_peptide_439
FGQMTPKTAEGI
>irrlevant_peptide_440
DSWLDAYHRHDI
>irrlevant_peptide_441
WQAVTVLPLSPN
>irrlevant_peptide_442
LRPTLPTLYQ
>irrlevant_peptide_443
DSADHVYD
>irrlevant_peptide_444
TESPYSLIQP
>irrlevant_peptide_445
VIMNYSFPPQQV
>irrlevant_peptide_446
ISPGPYSLFSSS
>irrlevant_peptide_447
HSILDNREVLHS
>irrlevant_peptide_448
SSAYAEVGHP
>irrlevant_peptide_449
ISSSHILGSS
>irrlevant_peptide_450
KFYEQLPHSIVD
>irrlevant_peptide_451
IGGFVTPTVS
>irrlevant_peptide_452
CLDVSSISHC
>irrlevant_peptide_453
VHIVTSDPSL
>irrlevant_peptide_454
TWRDIVSQSAQD
>irrlevant_peptide_455
RPTLDMPRLS
>irrlevant_peptide_456
GDTLSLIHRPRP
>irrlevant_peptide_457
AFGGAFMAKAPN
>irrlevant_peptide_458
ETAHIYGDIDNA
>irrlevant_peptide_459
RAPHLPMLDFYE
>irrlevant_peptide_460
GLSVSPPGVYSY
>irrlevant_peptide_461
YSPLRIDATP
>irrlevant_peptide_462
IYPTTPHWTS
>irrlevant_peptide_463
DRPNNPMFQH
>irrlevant_peptide_464
EHRMGMSLLRAE
>irrlevant_peptide_465
LSYSLGARPA
>irrlevant_peptide_466
NKLTGLKTDL
>irrlevant_peptide_467
NVLMPSTL
>irrlevant_peptide_468
SILPPMSMTLED
>irrlevant_peptide_469
SSARNPHLFD
>irrlevant_peptide_470
PLNTYSFTSS
>irrlevant_peptide_471
YVPISPGTLSAG
>irrlevant_peptide_472
LLQSVSGFTP
>irrlevant_peptide_473
YNDDVSPELS
>irrlevant_peptide_474
LGGGAYLH
>irrlevant_peptide_475
YFVLAPADAY
>irrlevant_peptide_476
WLEAPTRSFS
>irrlevant_peptide_477
ETPYSLLSAQRV
>irrlevant_peptide_478
RYSSPLMSGSND
>irrlevant_peptide_479
FIMESVPYLP
>irrlevant_peptide_480
ATWSTVGDLGPP
>irrlevant_peptide_481
PVSTVPGSMA
>irrlevant_peptide_482
LVSALAGPSN
>irrlevant_peptide_483
SQIYALIGVAPY
>irrlevant_peptide_484
TLPVLPLGPNQS
>irrlevant_peptide_485
LWDGGATSDHLD
>irrlevant_peptide_486
EAAQYWDSLLDT
>irrlevant_peptide_487
MPAPMHLTLDHS
>irrlevant_peptide_488
MTSPSNHDPLYA
>irrlevant_peptide_489
HAVITSNI
>irrlevant_peptide_490
YTPIATVPIYLD
>irrlevant_peptide_491
SHQWVGPPDSYT
>irrlevant_peptide_492
THNMDPSYSLTP
>irrlevant_peptide_493
RWVRWADEPS
>irrlevant_peptide_494
PVAGTSTPYG
>irrlevant_peptide_495
SVAIGSHSMGHA
>irrlevant_peptide_496
SKISQISAALDT
>irrlevant_peptide_497
AHTSVVGDSLGP
>irrlevant_peptide_498
KSINLHSYPELP
>irrlevant_peptide_499
SMYAPEHAYMLP
>irrlevant_peptide_500
NLYLPLRDSH
>irrlevant_peptide_501
PYYVPLKNQG
>irrlevant_peptide_502
SVYAEIGV
>irrlevant_peptide_503
RMVEENIPHTLS
>irrlevant_peptide_504
KVLPTLIGANST
>irrlevant_peptide_505
PQDLPNNP
>irrlevant_peptide_506
VMDTLPRLPSLG
>irrlevant_peptide_507
YVPNHSYKPT
>irrlevant_peptide_508
TVHMAAGWTKFE
>irrlevant_peptide_509
ELVSNPMYQP
>irrlevant_peptide_510
PLISNYGFQVPT
>irrlevant_peptide_511
RSRGIDVDLYEL
>irrlevant_peptide_512
SYFLDHRPV
>irrlevant_peptide_513
DLSSPSAHPWAR
>irrlevant_peptide_514
LQMSMHATSTPF
>irrlevant_peptide_515
WVYGELGILN
>irrlevant_peptide_516
ISWKSHELAS
>irrlevant_peptide_517
WVSTVPDILV
>irrlevant_peptide_518
RAGQSLFQAP
>irrlevant_peptide_519
ATTKFESV
>irrlevant_peptide_520
GWGYEQLPVSLF
>irrlevant_peptide_521
TLSALSPSGLYT
>irrlevant_peptide_522
ALEAPYRPMAPQ
>irrlevant_peptide_523
ISSSGLDALT
>irrlevant_peptide_524
VGFKGDELYA
>irrlevant_peptide_525
NMNVIMPPLLPQ
>irrlevant_peptide_526
PWDLQFSS
>irrlevant_peptide_527
SLYALQFSPA
>irrlevant_peptide_528
YVYGEIAARHPD
>irrlevant_peptide_529
LPRLSGEVDG
>irrlevant_peptide_530
GFVSPTLPGY
>irrlevant_peptide_531
MYEELPPQALTL
>irrlevant_peptide_532
MYHMVSPPYA
>irrlevant_peptide_533
DPYRLVSPPYSI
>irrlevant_peptide_534
YVPLTHRT
>irrlevant_peptide_535
PKLPGLYMTSVP
>irrlevant_peptide_536
YVPLFNRQTQ
>irrlevant_peptide_537
FADAPVGPSS
>irrlevant_peptide_538
HVSADYPE
>irrlevant_peptide_539
FNRHSSDSDVLT
>irrlevant_peptide_540
LGGGAYVVYD
>irrlevant_peptide_541
PYSVLGSTRP
>irrlevant_peptide_542
PYSMLGMS
>irrlevant_peptide_543
PKYTSPLLMGHT
>irrlevant_peptide_544
GALVVADSLT
>irrlevant_peptide_545
RSAEDDVQLW
>irrlevant_peptide_546
LDPYQPEFPM
>irrlevant_peptide_547
NVYDDLPPTMLS
>irrlevant_peptide_548
MADSTSPSALPV
>irrlevant_peptide_549
ASYSLPMRPHLS
>irrlevant_peptide_550
LTAPAHLTWESH
>irrlevant_peptide_551
RSPLLLSWSAEP
>irrlevant_peptide_552
SVIHHRENEI
>irrlevant_peptide_553
GPVPVGAFASQN
>irrlevant_peptide_554
QLLSSVSSFT
>irrlevant_peptide_555
VWTAIGPAPYSL
>irrlevant_peptide_556
PYIPLSHRSP
>irrlevant_peptide_557
PRYKEHILDA
>irrlevant_peptide_558
LSDSFYVVQPHT
>irrlevant_peptide_559
TGRAIQVSSEDF
>irrlevant_peptide_560
PRPINVSSEV
>irrlevant_peptide_561
WWVYDTIPSP
>irrlevant_peptide_562
STLSDRLL
>irrlevant_peptide_563
DYEILPLHLS
>irrlevant_peptide_564
MNLDPTYVLLDT
>irrlevant_peptide_565
LTSIPRDTAS
>irrlevant_peptide_566
YSPLHIDT
>irrlevant_peptide_567
TLTLSPINLVPT
>irrlevant_peptide_568
KVYATIPDKGYS
>irrlevant_peptide_569
IPDVASPSSRFH
>irrlevant_peptide_570
KMGSISALLSDS
>irrlevant_peptide_571
TYSHAPRELA
>irrlevant_peptide_572
WVPRTADVFP
>irrlevant_peptide_573
GLVRVPPTSSLD
>irrlevant_peptide_574
VVTVPDHLTIYD
>irrlevant_peptide_575
WPKPTLPSIS
>irrlevant_peptide_576
PGMYPVLPASPN
>irrlevant_peptide_577
SLEFAA
>irrlevant_peptide_578
AVMQNISAWH
>irrlevant_peptide_579
GWTPPTNS
>irrlevant_peptide_580
LSTVPASMTDHH
>irrlevant_peptide_581
SNPWDHVPSF
>irrlevant_peptide_582
SPAPMSLALD
>irrlevant_peptide_583
LEGGYLTGKP
>irrlevant_peptide_584
NVTGNSLLTATP
>irrlevant_peptide_585
YTPLTHRSQVES
>irrlevant_peptide_586
EYMPLRIDLNPI
>irrlevant_peptide_587
TLFHSVQSYF
>irrlevant_peptide_588
GAYRGMAPQGAY
>irrlevant_peptide_589
GSSYSLLGKMPT
>irrlevant_peptide_590
YGPYSLLG
>irrlevant_peptide_591
NQVLLTAP
>irrlevant_peptide_592
YATLDSPRHFVT
>irrlevant_peptide_593
YAQIGDIASRSH
>irrlevant_peptide_594
MSLDVGNTRITT
>irrlevant_peptide_595
QFVFAQAAPREW
>irrlevant_peptide_596
YAYPELGIVA
>irrlevant_peptide_597
YEVNGRNMYV
>irrlevant_peptide_598
DTHPLSLYGA
>irrlevant_peptide_599
RLLGGELSDL
>irrlevant_peptide_600
YWVGLDDTTTFH
>irrlevant_peptide_601
FYEQLMAAPY
>irrlevant_peptide_602
FGGVFGLSPS
>irrlevant_peptide_603
YTGQSLLT
>irrlevant_peptide_604
PTQPDMPWLDSD
>irrlevant_peptide_605
MSKTGFSITP
>irrlevant_peptide_606
AAGVYGLLPSRS
>irrlevant_peptide_607
LSSIPRMSLD
>irrlevant_peptide_608
YMPSHAFSPP
>irrlevant_peptide_609
KVYDELRPSFTP
>irrlevant_peptide_610
LDVTPMPHTYAT
>irrlevant_peptide_611
MLVDPSDP
>irrlevant_peptide_612
AHGDGFYV
>irrlevant_peptide_613
WSPTLRKDAEFI
>irrlevant_peptide_614
YNPMLQDITRTS
>irrlevant_peptide_615
GYDAGFHT
>irrlevant_peptide_616
PGNRVGMSLN
>irrlevant_peptide_617
WIGGGAPPS
>irrlevant_peptide_618
NMKILPGPAF
>irrlevant_peptide_619
TLGLGSGAVT
>irrlevant_peptide_620
TYSLLNRPDP
>irrlevant_peptide_621
AVNRTGQSLLP
>irrlevant_peptide_622
GGSGDPVYSTVS
>irrlevant_peptide_623
TLNSPVAAFS
>irrlevant_peptide_624
GGAYMYRGPLAD
>irrlevant_peptide_625
VVAHSLSYQT
>irrlevant_peptide_626
YSPADSLTIS
>irrlevant_peptide_627
MYGSGVSNPILV
>irrlevant_peptide_628
FGGDDVSSPS
>irrlevant_peptide_629
KLSSILSSHT
>irrlevant_peptide_630
LAHVNKQRIELD
>irrlevant_peptide_631
TSQPLPSLSYDP
>irrlevant_peptide_632
DSANHVYSTAPA
>irrlevant_peptide_633
PVDHLYSP
>irrlevant_peptide_634
RSMLVDWPNNPS
>irrlevant_peptide_635
NQHLMTQQTA
>irrlevant_peptide_636
LPRTGMSLAE
>irrlevant_peptide_637
WTPRSLDDIG
>irrlevant_peptide_638
AAFNVLMPQYFD
>irrlevant_peptide_639
SIYKPLRLDT
>irrlevant_peptide_640
MIYDEIPF
>irrlevant_peptide_641
SRQRPDDFFV
>irrlevant_peptide_642
HHWELAPPVS
>irrlevant_peptide_643
AQNAPQGFDP
>irrlevant_peptide_644
MPSTSIAIGDYA
>irrlevant_peptide_645
NSEFHKGGTVSA
>irrlevant_peptide_646
TYALHARPTSAP
>irrlevant_peptide_647
AVTLHDYWETPH
>irrlevant_peptide_648
YATSIAIGAYP
>irrlevant_peptide_649
FGGMFPLSQP
>irrlevant_peptide_650
RVPQLPGL
>irrlevant_peptide_651
QFRNQWLGLEVP
>irrlevant_peptide_652
WVTEWLGAPP
>irrlevant_peptide_653
NLAGMRSLGGET
>irrlevant_peptide_654
NTDPTYTV
>irrlevant_peptide_655
HHWEAATTTG
>irrlevant_peptide_656
SITYSLGQRP
>irrlevant_peptide_657
DSPKREFPSV
>irrlevant_peptide_658
DPIYATLRPEVQ
>irrlevant_peptide_659
LVPSSFLDRA
>irrlevant_peptide_660
LHGNQKLLAASG
>irrlevant_peptide_661
VQGRNLYLPS
>irrlevant_peptide_662
TSYALPMRPS
>irrlevant_peptide_663
EWMMTPSPYVPT
>irrlevant_peptide_664
PVGERTAPMTSL
>irrlevant_peptide_665
SSKILPHTSLNE
>irrlevant_peptide_666
MMSAPGIYSGYP
>irrlevant_peptide_667
VYREQDIY
>irrlevant_peptide_668
FVYGEIGMDMPL
>irrlevant_peptide_669
GFMSPTVPLS
>irrlevant_peptide_670
LLSPMSHTLD
>irrlevant_peptide_671
MILPTAVISGES
>irrlevant_peptide_672
MSTVQGLPTASP
>irrlevant_peptide_673
HHYRSPALLSLD
>irrlevant_peptide_674
PGSFHPAAIISP
>irrlevant_peptide_675
TMNTPAMMES
>irrlevant_peptide_676
RQRTPEDDIF
>irrlevant_peptide_677
TFATVARSGA
>irrlevant_peptide_678
SVRAGQSLVS
>irrlevant_peptide_679
DTASPSSRPS
>irrlevant_peptide_680
WSLAILSGEA
>irrlevant_peptide_681
VLPLVPESRKPP
>irrlevant_peptide_682
YHSISHAPYTDM
>irrlevant_peptide_683
MSVAIGSWSPAS
>irrlevant_peptide_684
NPYAAIGD
>irrlevant_peptide_685
PKLPGLNESV
>irrlevant_peptide_686
HSSGINEI
>irrlevant_peptide_687
DRYDISSPSSSW
>irrlevant_peptide_688
DWSPRAVGDF
>irrlevant_peptide_689
HFVMPSSLLDHA
>irrlevant_peptide_690
STYHLVGRPASS
>irrlevant_peptide_691
TWKILPGTDH
>irrlevant_peptide_692
RRSVVADSFVLQ
>irrlevant_peptide_693
TMTRNQTLGDSY
>irrlevant_peptide_694
YGSMHGSSFSDP
>irrlevant_peptide_695
YAEDPYTNIS
>irrlevant_peptide_696
LRYVEFET
>irrlevant_peptide_697
GRAGQSLTHFSE
>irrlevant_peptide_698
QLYLPLRNVN
>irrlevant_peptide_699
YYSLSSRPDS
>irrlevant_peptide_700
HHWDNISTVQ
>irrlevant_peptide_701
YVSPLIRAPD
>irrlevant_peptide_702
MGPYSLLNSSTT
>irrlevant_peptide_703
PVLPLVPFTS
>irrlevant_peptide_704
YSMVSRPVTSNS
>irrlevant_peptide_705
CGDVLSSLWGSC
>irrlevant_peptide_706
HYASVGFPSTSS
