# Supplementary material for: Serum-antibody Profiling of H3N2-infected Ferrets Using a Combinatorial Phage-display Random Peptide Library
Source: J Mol Biol. Author manuscript; Available in PMC 2026 Jul 15. (PMC13348039; doi:10.1016/j.jmb.2026.169816)
Supplement: zip folder [file NIHMS2181427-supplement-zip_folder.zip › Table S2.xlsx]

## Sheet: Supplementary Table A
Barcode	Sample name	Set	Count peptides before filtration	Count peptides after filtration	Unique peptides after filtration	1 RPM
GACTAGTC	Ethiopia_5a	Test set - Homologous	410726	314175	44121	3.18294
AGGTTACC	Ethiopia_5b	Test set - Homologous	985717	811673	98788	1.23202
TACTGCGA	Ethiopia_5c	Test set - Homologous	1263382	991548	116459	1.00852
TTGCCAGA	Ethiopia_6a	Test set - Homologous	1252054	1041569	73514	0.96009
CGAGTCTA	Ethiopia_6b	Test set - Homologous	1699701	1490473	123109	0.670928
CTCGGTAA	Ethiopia_6c	Test set - Homologous	1550667	1367121	118559	0.731464
TACCATGG	Ethiopia_7a	Train set	1290180	936184	125714	1.06817
ATACTCGG	Ethiopia_7b	Train set	1353270	1028189	116970	0.972584
TATACCGG	Ethiopia_7c	Train set	1751975	1299643	129512	0.769442
CTTCAAGG	Ethiopia_8a	Train set	1233332	972007	113081	1.0288
AACCTGTG	Ethiopia_8b	Train set	1387327	1042714	116515	0.959036
CTCAAGTG	Ethiopia_8c	Train set	1395913	1051148	113014	0.951341
ACATGCTG	Ethiopia_9a	Train set	1281755	904469	96008	1.10562
CAGATCTG	Ethiopia_9b	Train set	1760550	1283848	124485	0.778908
GATCACTG	Ethiopia_9c	Train set	892686	624726	71201	1.6007
CGGACTAT	Kenya_20a	Test set - Homologous	966975	839016	82331	1.19187
CAGTGCAT	Kenya_20b	Test set - Homologous	1326373	1122711	77684	0.890701
GCGATCAT	Kenya_20c	Test set - Homologous	1363467	1130033	104379	0.88493
AGTGCCAT	Kenya_21a	Test set - Homologous	961381	770532	82533	1.2978
GCCTGAAT	Kenya_21b	Test set - Homologous	514310	409124	55964	2.44425
TAACTGGC	Kenya_21c	Test set - Homologous	1142393	928708	111558	1.07676
TGAACTGC	Kenya_22a	Test set - Homologous	1253914	992644	138014	1.00741
TTGAACGC	Kenya_22b	Test set - Homologous	2273081	1948315	256042	0.513264
ATCGTAGC	Kenya_22c	Test set - Homologous	1621267	1381291	196756	0.72396
GCTTAAGC	Kenya_23a	Train set	1113492	898135	141582	1.11342
ATACGGTC	Kenya_23b	Train set	1049417	821497	123457	1.21729
AATGCGTC	Kenya_23c	Train set	1040158	828686	125146	1.20673
ACGAGTTC	Kenya_24a	Train set	1040415	801179	115461	1.24816
AGCGATTC	Kenya_24b	Train set	1200644	924858	103832	1.08125
TAAGGCTC	Kenya_24c	Train set	555978	439152	63926	2.27712
GTCAGATC	Kenya_25a	Train set	1200564	965897	98915	1.03531
GCAGTATC	Kenya_25b	Train set	1357639	1143615	127704	0.87442
GTAATGCC	Kenya_25c	Train set	1086877	915320	121313	1.09251
TCATGGAC	Kenya_26a	Test set - Homologous	1866388	1552887	136848	0.643962
CTTAGGAC	Kenya_26b	-	4353	3541	1437	282.406
TAGCGTAC	Kenya_26c	Test set - Homologous	1313941	1081149	140303	0.924942
CCTAGATG	Missouri_10a	Test set - Heterologous	1411673	1112276	128646	0.899057
CTAGCATG	Missouri_10b	Test set - Heterologous	1184720	953538	106487	1.04873
CATTAGCG	Missouri_10c	Test set - Heterologous	1786463	1434702	171459	0.697009
AACTGTCG	Missouri_11a	Test set - Heterologous	1653545	1240213	138084	0.806313
CGAATTCG	Missouri_11b	Test set - Heterologous	853237	648394	83955	1.54227
TAAGCTCG	Missouri_11c	Test set - Heterologous	2013832	1489039	161080	0.671574
TATCGACG	Missouri_12a	Test set - Heterologous	311767	241609	44378	4.13892
TCGATACG	Missouri_12b	Test set - Heterologous	809178	606024	71520	1.6501
GTCTAACG	Missouri_12c	Test set - Heterologous	1234550	936619	87554	1.06767
ACTTCGAG	Miyazaki_13a	Test set - Homologous	1406752	1063763	101534	0.940059
TCCAGTAG	Miyazaki_13b	Test set - Homologous	2093415	1603860	132867	0.623496
CGATGATC	Miyazaki_13c	Test set - Homologous	1610215	1244448	103532	0.803569
GACTTCAG	Miyazaki_14a	Test set - Homologous	1412465	1119658	102039	0.89313
TGCCTAAG	Miyazaki_14b	Test set - Homologous	1268913	1059963	141744	0.943429
CAATCGGT	Miyazaki_14c	Test set - Homologous	1708886	1473295	140099	0.678751
ATCCAGGT	Miyazaki_15a	Test set - Homologous	1515951	1066280	104753	0.93784
CACAGTGT	Miyazaki_15b	Test set - Homologous	1591585	1196129	113656	0.83603
AAGCCTGT	Miyazaki_15c	Test set - Homologous	2108608	1520902	122806	0.657505
GCACATGT	Miyazaki_16a	Train set	1085086	890743	100482	1.12266
TCAAGCGT	Miyazaki_16b	Train set	1063754	878610	100187	1.13816
CTAGACGT	Miyazaki_16c	Train set	1918282	1572852	163510	0.635788
ACTCGAGT	Miyazaki_17a	Train set	1590232	1304062	149647	0.766835
AGCTCAGT	Miyazaki_17b	Train set	1467095	1177008	131078	0.849612
ACGGCATT	Miyazaki_17c	Train set	1237776	1034466	102419	0.966682
AGACTGCT	Miyazaki_18a	Test set - Homologous	1750519	1483369	109416	0.674141
GACGATCT	Miyazaki_18b	Test set - Homologous	1474405	1176888	95664	0.849699
GATAGCCT	Miyazaki_18c	Test set - Homologous	242056	198606	28297	5.03509
GGATACCT	Miyazaki_19a	Train set	824768	615614	65825	1.62439
TGGCAACT	Miyazaki_19b	Train set	1031805	805407	80763	1.24161
CCAGTGAT	Miyazaki_19c	Train set	1385515	1050222	82883	0.95218
AGCTAGCT	Naive_31a	Train set	1080673	867373	94073	1.15291
GTCAAGCT	Naive_31b	Train set	1240877	964433	96993	1.03688
CGAGATCT	Naive_31c	Train set	1787702	1391062	141656	0.718875
GAAGTCCT	Naive_32a	Train set	702389	556256	71979	1.79773
ATGGACCT	Naive_32b	Train set	509088	393079	58323	2.54402
CATGGACT	Naive_32c	Train set	1217866	930417	109480	1.07479
ATCGGACT	Naive_33a	Test set	952612	621034	60244	1.61022
GGCATACT	Naive_33b	Test set	840600	579202	50772	1.72651
TAGGCACT	Naive_33c	Test set	846104	547092	54114	1.82785
GCGTAACT	Naive_34a	Train set	1039235	720646	81411	1.38764
CGCATGAT	Naive_34b	Train set	1514902	1132970	102909	0.882636
ATGCCGAT	Naive_34c	Train set	1884550	1394602	117592	0.71705
AGCCGTAT	Naive_35a	Train set	1776872	1365925	102148	0.732105
GCAGCTAT	Naive_35b	Train set	1395940	1098137	95829	0.910633
CCGGATAT	Naive_35c	Train set	1818488	1307920	113409	0.764573
CGTAGCAT	Naive_36a	Train set	1518900	1235701	92150	0.809257
GTCGACAT	Naive_36b	Train set	1081133	864468	55492	1.15678
TCGCGAAT	Naive_36c	Train set	1658578	1307025	97622	0.765096
GAGTCTCA	Osorno_1a	Test set - Heterologous	888180	741603	61519	1.34843
CCATTAGG	Osorno_1b	Test set - Heterologous	2363488	2034637	134664	0.491488
AGTCCATG	Osorno_1c	Test set - Heterologous	1014529	839968	75274	1.19052
TTACAGCG	Osorno_2a	Test set - Heterologous	1180285	980480	74138	1.01991
GCTAATCG	Osorno_2b	Test set - Heterologous	951411	778101	62544	1.28518
ACGCTTAG	Osorno_2c	Test set - Heterologous	1027456	845563	63905	1.18264
AGCAGCTT	Osorno_3a	Test set - Heterologous	1417428	1069896	97755	0.93467
ACAGGTCT	Osorno_3b	Test set - Heterologous	962181	736604	71457	1.35758
TACGCGAT	Osorno_3c	Test set - Heterologous	1534546	1181402	110789	0.846452
GTACGCAT	Osorno_4a	Test set - Heterologous	1276759	1034717	121590	0.966448
ACTATGGC	Osorno_4b	Test set - Heterologous	1083458	893501	89905	1.11919
CATGATGC	Osorno_4c	Test set - Heterologous	582729	463063	53582	2.15953
ACGTACGT	Sanofi_ferret_naive_A1	Test set	1151575	960424	120462	1.04121
TGCATGCA	Sanofi_ferret_naive_A2	Test set	1229267	1039655	125587	0.961858
CAACGTTG	Sanofi_ferret_naive_A3	Test set	1326686	1024626	125354	0.975966
AATGTCCG	Sanofi_ferret_naive_C1	Test set	790599	663356	59136	1.50749
TGATCCAG	Sanofi_ferret_naive_C2	Test set	913970	773169	59376	1.29338
GACCTAGT	Sanofi_ferret_naive_C3	Test set	1038777	881020	74055	1.13505
GGACTTAC	Singapore_27a	Test set - Heterologous	744397	551287	74259	1.81394
TCTCAGGA	Singapore_27b	Test set - Heterologous	1512015	1143147	127385	0.874778
AGCCTTGA	Singapore_27c	Test set - Heterologous	1156446	840545	122943	1.1897
CCGATTGA	Singapore_28a	Test set - Heterologous	1728178	1338841	142244	0.746915
ACTGCTGA	Singapore_28b	Test set - Heterologous	1228729	925869	100880	1.08007
GTCATCGA	Singapore_28c	Test set - Heterologous	1222896	940860	110819	1.06286
CGTTACGA	Singapore_29a	Test set - Heterologous	1309777	963865	96843	1.03749
TGACCGTA	Singapore_29b	Test set - Heterologous	1676672	1287816	119504	0.776508
CCGTAGTA	Singapore_29c	Test set - Heterologous	1113844	871199	84998	1.14784
AAGTCGCT	Singapore_30a	Test set - Heterologous	1489447	1220492	115877	0.819342
TGAACGCT	Singapore_30b	Test set - Heterologous	1680453	1378040	100943	0.725668
ACTGAGCT	Singapore_30c	Test set - Heterologous	826151	638226	76353	1.56684
