# Supplementary material for: Serum-antibody Profiling of H3N2-infected Ferrets Using a Combinatorial Phage-display Random Peptide Library
Source: J Mol Biol. Author manuscript; Available in PMC 2026 Jul 15. (PMC13348039; doi:10.1016/j.jmb.2026.169816)
Supplement: zip folder [file NIHMS2181427-supplement-zip_folder.zip › Table S3 Hits Table.csv]

sample_name	label	CLVEVQATQMPFFC	CADPWLSWDDC	CLRHANYSQC	CPARLGLSHPFNSC	SFVYSPFINY	VLPGPNDLGASF	CFDANAKFGNDYKC	CAVGGGQHLRWFPC	CGPHQTKLVC	CDRKYLLGYC	CKWATNQNPC	LPYWTLDTPH	LSPWDNQP	CEKVYWASNC	CFHLDRIGFQLC	CLLYPPWPPC	CNLSADRVSFLYC	CHYTNAYNLC	CSRPLSNVPC	CMLISKYLLESC	CDPSPWGKFRAC	CQQMWASNFDQC	AALQALQDAYYH	ISCSSQLECSHW	LYGTPMLGWH	ACADCQGWLP	LRELWYSDLMSW	WTPLFYHDIS	CSSLQLLLDKAC	SPMHIDWHLS	CDMLPAFRTPQC	CWYDFPYMTC	QLPTWFDKPS	CLNASPYDLWAPWC	ILSPLFPLPN	WLAYSPNAPRVV	CDVGSGHPLC	SYEYTTFVSYKF	REVRMRDEYLYM	CLVTWGPKC	NAWAMVCLEHCD	SGWQVLKLDD	CMPMPYRGNAAC	CNNSLAVQATISKC	CAQVLGIFSSC	CWSVEHLGQC	CVGLARWGDPSC	LLRLTPQLDLTT
Kenya_23a	Infected	34827	1701	32	45053	3506	57	37	21	16	169	22915	851	40	37386	13196	352	7202	89	27	170	5934	31391	32	93	33	18	56	32282	38	51	51	81	189	74	119	737	46	1900	35	219	33435	23355	21	35	13146	93	440	35
Kenya_23b	Infected	24570	2004	23	37645	6650	60	17	15	19	57	20069	697	34	45532	12311	438	7421	70	24	102	6725	35408	34	80	23	17	97	27566	57	64	34	101	365	68	96	1043	40	4030	51	557	26909	22831	34	29	13754	115	483	35
Kenya_23c	Infected	25545	2104	19	33986	4370	59	31	20	27	194	22517	1858	39	45052	10309	182	6849	73	41	200	5969	29686	38	79	27	16	85	25782	48	28	51	60	279	101	97	1045	32	2732	20	295	31771	24573	22	62	14234	83	317	28
Kenya_24a	Infected	21900	11465	69	79	4616	88	84	14	34	27	238	4064	31	314	29	46	59	149	234	36	1828	103	66	93	32	13	18	223	19513	23	37	4071	2448	123	112	156	52	2646	22	983	24	293	29	52	3836	91	22923	33
Kenya_24b	Infected	34844	8771	56	50	11499	61	58	18	12	15	190	3278	22	194	15	56	58	180	95	62	1967	157	44	84	15	14	7	187	20848	27	33	3435	2444	108	140	174	25	3168	15	2004	9	282	25	16	3198	70	12492	23
Kenya_24c	Infected	20992	14789	38	40	3565	88	72	34	2	15	259	8812	29	293	15	45	70	175	195	66	3283	70	56	45	22	18	18	350	9026	29	45	2659	2627	191	120	161	31	2454	31	154	15	434	20	152	2996	100	5487	20
Kenya_25a	Infected	40	30457	34	81	3752	20071	67702	9095	10	23	104	2107	55160	2138	5528	22	5295	50408	12808	42	994	28	31	114	15	108	12	1839	155	115	79	62	188	15810	392	29497	35	1413	20	89	19	28	18562	84	7292	13438	12	27
Kenya_25b	Infected	38	37053	41	80	3033	21480	42620	9774	11	14	132	2164	50564	3816	5269	37	4324	50609	15216	32	1123	33	20	68	27	99	14	2086	142	111	66	47	208	11184	441	31953	43	1423	10	100	13	92	21569	51	7910	12776	9	23
Kenya_25c	Infected	93	30249	30	138	1018	25103	36312	12028	6	22	130	1981	45489	2873	4633	37	3160	57885	15919	37	1137	38	28	37	19	77	16	1456	151	170	65	42	159	11164	493	37905	51	635	17	130	15	463	21802	31	8751	14173	16	16
Miyazaki_16a	Infected	3129	12398	51323	16	1743	65	4931	23	15	28	51	1295	32	34	12	41	46	509	13	50	1768	19	30340	74	46671	161	156	198	151	29	40	76	230	52	105	4625	22	957	436	18267	11	17	44	24544	592	65	24	19
Miyazaki_16b	Infected	1696	13425	86247	20	427	71	2004	42	11	28	47	1857	34	52	13	29	36	664	19	38	1641	15	32568	50	39563	92	139	318	260	28	29	67	350	59	116	3125	46	438	373	21565	12	21	64	26933	408	55	26	21
Miyazaki_16c	Infected	5999	7331	82900	27	6808	51	8784	61	4	36	27	1676	46	47	11	26	28	691	22	46	1443	24	32615	142	49754	120	81	193	265	32	40	112	314	55	144	3036	38	1850	416	14445	10	8	50	22216	328	61	52	33
Miyazaki_17a	Infected	32	2790	29	24	3709	35	97	70344	49	76574	433	9343	36	17	4647	44	2144	96	14	48167	469	17	48	20678	23	23662	13	3903	14030	26	41	69	21817	88	134	339	71480	635	22	126	12	25	18	20	439	52	397	22962
Miyazaki_17b	Infected	62	2028	19	21	7575	33	67	67300	49	82826	415	9406	36	14	4170	45	2102	51	12	55282	921	16	36	28938	12	28964	13	3252	14282	32	39	68	22574	73	115	384	68133	2235	8	259	11	17	18	9	408	62	649	14524
Miyazaki_17c	Infected	41	2277	18	237	5735	35	89	58492	55	92108	385	14455	22	14	4912	30	1643	115	16	68429	570	13	48	45272	9	36557	19	3074	16101	22	30	76	31513	78	139	293	59722	767	16	212	16	25	21	24	530	53	759	22080
Miyazaki_19a	Infected	21	2717	45	22	10941	42940	12	24	14	21	61	31172	120	29	24375	21453	29926	32	165	14	40	16	475	71	19	50	43	129	147	48416	3482	6655	1853	53	27538	211	34	2452	34	1613	12	9	8	8	2664	89	4	29
Miyazaki_19b	Infected	33	1607	29	21	16987	41564	16	33	31	17	100	23517	136	19	15857	20736	20713	37	172	32	29	27	331	64	17	38	36	131	152	52171	5711	5424	1344	94	33512	286	49	3791	36	4155	8	13	7	13	1861	83	17	16
Miyazaki_19c	Infected	20	2589	16	10	3402	49388	15	56	7	19	66	14854	132	14	10961	28305	15799	39	172	35	51	14	387	56	9	27	34	117	205	26841	10103	6626	1331	53	28413	457	41	2159	35	1763	0	9	8	4	2429	59	11	18
Ethiopia_7a	Infected	53213	2151	16	143	8480	82	74	25	25	11	41	11198	195	44	19	56	100	401	35	90	39	74	44	224	32	22	19	265	43	64	9841	1381	2541	59	299	111	52	2064	21	186	13	113	13	719	7377	136	18	55
Ethiopia_7b	Infected	59635	2414	18	211	28144	70	68	17	25	14	35	9530	167	17	16	37	85	1016	64	41	91	58	60	127	18	24	16	164	34	64	11854	1738	886	90	215	107	31	4043	11	312	9	222	16	932	9532	93	24	39
Ethiopia_7c	Infected	59674	2565	13	175	21966	60	60	16	15	13	30	8755	153	102	18	37	113	1466	52	54	71	53	28	143	27	17	82	250	26	48	15392	1888	3417	107	236	72	40	4029	28	284	7	216	10	843	8993	166	14	25
Ethiopia_8a	Infected	9671	4218	22	62	33290	59	18	42	11	11	48	7333	48	19	22	31	66	626	27	79	1803	93	40	105	36	16	29151	114	69	23	46	70	314	9019	410	188	84	6603	25	72	15	6	16	18	5953	88	252	40
Ethiopia_8b	Infected	6795	3867	28	53	26194	46	24	26	30	19	42	6695	53	32	17	42	73	1056	153	63	1739	58	75	159	21	21	27818	96	77	16	62	79	306	8145	345	148	63	3912	37	70	11	13	14	11	7409	91	424	36
Ethiopia_8c	Infected	8264	4909	24	16	40470	46	39	28	50	15	47	6215	24	18	19	51	54	713	20	83	1729	99	40	138	19	27	31140	97	67	78	60	81	239	8375	305	142	96	8090	30	71	15	9	14	16	7364	71	292	31
Ethiopia_9a	Infected	26438	3280	18	24	4180	140	19	7	68462	15	50	4372	38	1473	818	37769	87	3053	27	61	2845	12	36	197	23	13	21	101	57	21	51	6988	328	63	580	276	44	2055	22979	11	13	195	22	25	53	4796	2107	44
Ethiopia_9b	Infected	28271	1662	10	27	27564	102	21	17	49117	19	158	3508	40	1781	1123	26882	83	3106	26	100	3024	20	55	187	14	9	10	99	58	68	63	5908	283	47	489	299	47	5628	22113	10	8	601	18	24	45	3018	1958	47
Ethiopia_9c	Infected	22473	2021	19	22	10580	160	19	6	38506	9	48	5680	35	1565	1194	22893	72	3550	33	44	3467	27	43	208	22	12	6	72	72	16	51	6958	296	70	835	257	49	3186	21249	14	17	396	20	27	35	3614	1831	52
Naive_31a	other	65	92	14	35	841	22704	12	14	9	14	54	368	43	18	6	56	31	20	19	28	20	11	55	42	1277	17	18	172	36	28	41	36	1178	53	400	624	845	797	16	33	23	4	13	653	115	54	59	18
Naive_31b	other	45	9	13	54	35597	38832	8	23	10	15	25	356	43	5	12	42	37	53	20	79	17	12	19	100	878	20	18	102	49	19	37	92	1116	86	499	384	1645	6718	21	292	15	13	11	371	39	87	20	26
Naive_31c	other	46	17	15	35	28372	33163	7	33	15	23	25	503	33	12	15	49	38	60	25	58	24	15	35	155	883	31	19	434	30	21	49	64	572	57	599	331	1720	7449	20	30	31	7	14	232	43	75	36	36
Naive_32a	other	21	30	7	41	1441	54052	159	10	21	19	48	328	19	98	14	52	37	28	43	32	32	17	55	43	413	17	30	778	37	30	43	994	136	41	64	86	19	1436	8	30	12	339	17	16	44	59	1921	25
Naive_32b	other	45	58	33	45	366	41182	22	25	30	33	45	307	15	17	22	53	43	30	38	22	50	43	73	43	529	55	20	172	30	15	35	918	139	45	86	71	30	384	35	12	27	368	12	15	45	71	2549	40
Naive_32c	other	34	27	17	29	13037	60672	21	16	22	21	22	299	30	415	10	34	25	36	38	60	36	20	39	73	234	23	13	1966	35	25	20	829	103	45	101	73	35	4247	8	27	15	335	12	16	25	48	904	44
Naive_34a	other	66	41	23	52	4576	91	341	8	12	326	241	782	22	106	4	31	69	67	23	174	19	22	59	155	11	9	23	112	20	201	66	170	155	252	126	405	30	1447	27	9	5	9	33	16	45	79	15	31
Naive_34b	other	70	24	27	33	8016	57	375	12	23	219	203	782	22	22	7	53	57	59	17	117	14	7	105	192	14	19	18	101	7	218	71	158	249	361	195	323	26	2077	24	8	7	5	47	7	31	41	15	35
Naive_34c	other	132	57	13	45	19515	79	297	5	12	157	119	670	21	55	6	32	45	73	9	207	15	16	37	257	12	15	18	116	15	281	50	150	169	405	196	250	22	3443	19	20	6	11	25	5	27	74	13	32
Naive_35a	other	45	34	1	8	3205	40	6	14	4	58	17	460	21	5	57	12628	24	14	31	130	24	19	28	128	15	4	13	294	14	64	32	79	323	40	133	91	32	2002	21	8	6	7	10	2	27	52	12	122
Naive_35b	other	29	18	6	14	8617	54	17	19	10	62	23	296	12	9	71	15584	35	18	38	104	24	27	33	64	96	20	18	264	27	72	37	101	333	1098	99	41	26	4190	25	25	11	10	81	10	27	51	14	132
Naive_35c	other	40	23	3	12	10303	48	13	14	6	65	25	365	30	19	74	14487	17	22	27	149	22	18	20	88	10	31	16	479	71	50	38	94	331	542	195	66	34	3218	12	22	16	13	32	19	21	35	16	162
Naive_36a	other	25	10	11	24	6144	118	18	11	11	19	224	394	23	18	13	40	22	303	227	59	16	12	20	9757	12	22	9665	243173	150	37	42	106	359	59	149	66	41	3274	35	21	4	4	14	16	26	223	36	35
Naive_36b	other	12	6	6	18	23328	45	20	8	3	13	219	356	11	6	10	28	19	610	286	75	6	11	23	9395	8	18	3390	385493	190	40	37	127	437	39	79	32	25	5118	37	11	6	11	8	4	15	40	26	15
Naive_36c	other	26	20	11	25	10919	107	24	12	9	23	127	407	26	29	23	38	20	301	162	37	12	8	29	7147	10	18	8665	258975	130	32	39	107	423	58	217	76	57	4553	37	19	5	5	7	9	24	58	96	26
[truncated: 352 more columns]
